# Supplementary material for: Insertion of Phosphenium Ions into a Bicyclo[1.1.0]Tetraphosphabutane Iron Complex
Source: Molecules. 2021 Jun 26;26(13):3920. doi: 10.3390/molecules26133920 (PMC8272002; doi:10.3390/molecules26133920)
Supplement: Supplementary file 1 [file molecules-26-03920-s001.zip]

Archive with 1 entries (1 files):
- molecules-1274738-supplementary.pdf
